# Supplementary material for: Ongoing movement controls sensory integration in the dorsolateral striatum
Source: Nat Commun. 2023 Feb 22;14:1004. doi: 10.1038/s41467-023-36648-0 (PMC9947004; doi:10.1038/s41467-023-36648-0)
Supplement: Supplementary file 7 — Source Data [file 41467_2023_36648_MOESM7_ESM.xlsx]

## Sheet: Fig. 2
	Resting membrane potential (Vm)					R input (MΩ)					Firing Frequency (Hz)
	dMSN Control	dMSN 6-OHDA	iMSN Control	iMSN 6-OHDA		dMSN Control	dMSN 6-OHDA	iMSN Control	iMSN 6-OHDA		dMSN Control	dMSN 6-OHDA	iMSN Control	iMSN 6-OHDA
	-72.0344	-73.3763	-66.8333	-65.3343		68.4	277.2	187.6	83.7257		0.026	0.0001	0.069843	0.111
	-62.0252	-72.3128	-68.0881	-56.59		123.181	242.6	77.2	144.849		0.002		0.037	0.029
	-66.8827	-73.0248	-73.5304	-69.0496		86.0954	128.7	186.7	235.105		0.2		0.006	0.034
	-67.0242	-66.1304	-67.5194	-67.3773		123.2	175	76.7	128		0.046		0.30072	0.007
	-56.7726	-72.6597	-68.3146	-75.7888		196.5	289	72.8451	270.842		0.4		0.02	0.49
	-70	-67.3722	-69.2938	-50.9169		91.3	68.2	86.4671	83.6239				0.077	0.214
	-63.682	-66.6709	-72.125	-71.0203		219.4	294	95.8	99.03				0.17
	-67.7484	-65.0211	-72.4189	-68.5853		89.4	183	47.7	205.99				0.033
	-71.7082	-70.6418	-77.1763	-61.879		67	117.149	108.628	104.9
	-64.8527	-61.2736	-66.7302	-68.5502		137	270	52	75
	-75.0735	-70.4952	-76.2195	-67.3328		149	43.572	201	73.9
	-69.7757	-60.487	-70.2818	-65.1914		145		153.2	170.4
	-61.3228	-63.7192	-61.007	-67.6105		66		81.9	177.8
	-73.803	-67.317	-64.6659	-68.44				151.4	106.1
	-64.9593		-64.3995	-65.6916				90.7	90.4
			-65.4011	-64.8379				76.5	132.8
			-75.6684	-59.1304				200	236.8
			-65.6881	-74.9					108.38
			-63.812	-69.88					208.6
				-68.5					67.9
				-65.15					172.979
				-70.0376					78.8811
				-60.9972
				-70.766
				-71.8944
Mean	-67.1776	-67.893	-68.9039	-66.6181		120.114	189.856	114.491	138.909		0.1348	0.0001	0.0891953	0.1475
SEM	1.3041	1.15436	1.04711	1.10225		13.5885	27.4695	12.9159	13.1279		0.0748134	#DIV/0!	0.0352002	0.0752165

## Sheet: Fig. 3
	dMSN Control					iMSN Control
	Vm (mV)		SD (mV)			Vm (mV)		SD (mV)
	Q	W	Q	W		Q	W	Q	W
	-63.3354	-61.3022	2.5158	0.855		-68.0135	-66.5385	1.3492	0.5293
	-68.5883	-67.7414	0.4727	1.0073		-73.5452	-72.549	0.4108	0.4409
	-71.6156	-69.0765	2.3654	1.9537		-66.1011	-66.3096	1.5338	1.4311
	-72.2351	-71.6727	1.145	1.1927		-65.5518	-60.8917	1.7261	1.9726
	-65.7035	-61.315	3.0454	2.4016		-65.2749	-62.0397	1.8497	1.4005
	-65.0431	-60.173	3.99418	2.3332		-71.9797	-70.6805	2.1703	1.7225
	-62.2067	-61.2658	1.58219	1.27527		-68.4967	-69.3563	1.2884	2.3523
	-70.1322	-67.0159	1.73245	2.36778		-76.0536	-74.7833	1.1852	1.0288
	-74.0723	-65.3744	4.00464	1.9406		-75.0071	-74.3103	1.3443	0.8624
						-58.9859	-52.5941	3.3675	2.152
						-75.1457	-73.0669	1.3918	2.8117
						-67.5991	-63.0178	2.00707	1.59879
						-74.479	-72.0181	1.39919	1.06615
						-71.5577	-68.4967	2.04047	1.27631
Mean	-68.1036	-64.993	2.31753	1.70302		-69.8422	-67.618	1.64742	1.47467
SEM	1.40443	1.38122	0.406376	0.20726		1.32063	1.67198	0.17783	0.182942
	dMSN 6-OHDA					iMSN 6-OHDA
	Vm (mV)		SD (mV)			Vm (mV)		SD (mV)
	Q	W	Q	W		Q	W	Q	W
	-58.8932	-58.8673	1.92578	2.6805		-64.2518	-62.7584	2.05252	2.24574
	-61.3725	-59.3011	1.32722	0.806088		-70.4091	-69.5343	0.651144	0.626021
	-71.7595	-71.579	0.841734	0.998038		-71.6985	-70.5933	0.6134	0.459419
	-63.8021	-63.7116	1.89386	0.846721		-56.304	-54.6641	1.9115	1.1297
	-67.2915	-66.2979	2.00301	1.52518		-65.3578	-63.4657	1.1297	2.44506
	-73.864	-72.2605	1.25736	1.07409		-68.9774	-68.7408	0.90633	1.61314
	-73.7381	-73.2025	1.6617	0.851291		-70.4483	-68.7408	2.59234	1.54131
	-64.3046	-64.5618	1.29851	0.847664		-60.6139	-56.3374	2.81457	2.0105
	-66.8	-67	0.6	0.36		-62.6122	-60.7414	1.75707	0.963806
						-68.8031	-68.5888	2.41284	1.85571
						-66.8742	-66.8742	0.345249	0.417558
						-61.2928	-55.8258	3.90391	2.23928
						-66.6133	-66.6133	2.24378	2.65885
						-66.2602	-65.2084	2.76098	1.05608
						-74.9641	-65.2084	1.93113	1.50004
						-69.341	-63.3507	3.33507	2.01594
						-68.8019	-60.173	3.03389	2.28742
Mean	-66.8695	-66.3091	1.42324	1.10995		-66.6837	-63.9658	2.02326	1.59209
SEM	1.89581	1.76965	0.163944	0.220876		1.11997	1.2101	0.248514	0.172806

## Sheet: Fig. 4
	dMSN Control					iMSN Control
	Amplitude (mV)		Peak delay (ms)			Amplitude (mV)		Peak delay (ms)
	Q	W	Q	W		Q	W	Q	W
	1.19942	2.38037	25.11	49.36		2.62578	2.08283	29.0655	30.3156
	8.55827	3.06702	40.91	24.46		13.3339	6.04757	27.0654	25.4153
	2.25067	0.1	32.609	32.01		5.896	5.05066	26.9154	24.9153
	11.079	4.43522	31.96	34.61		4.54322	2.29645	26.6654	27.3154
	25.9399	20.7825	39.26	43.76		1.25239	1.25122	31.7656	24.0153
	10.2997	3.50952	28.86	25.56		16.4051	3.06702	38.7659	41.7161
	12.5106	2.99424	31.51	27.51		15.3999	7.56497	34.0657	34.1157
						3.85829	3.33659	32.7157	25.5153
						7.13501	4.82941	28.8155	18.815
						8.93494	8.02104	33.1657	34.1657
Mean	10.2625	5.32412	32.8884	33.8957		7.93846	4.35477	30.9006	28.6305
SEM	3.08891	2.62553	2.096	3.58505		1.71069	0.738222	1.23512	2.07636
	dMSN 6-OHDA					iMSN 6-OHDA
	Amplitude (mV)		Peak delay (ms)			Amplitude (mV)		Peak delay (ms)
	Q	W	Q	W		Q	W	Q	W
	7.7332	1.2207	39.666	22.2652		3.9554	2.2487	40.016	38.0659
	5.3864	3.3722	22.1652	22.4152		8.168	3.6774	31.8656	29.4155
	13.8444	11.1923	28.8655	20.4651		17.0381	12.1979	27.2654	27.8654
	8.0442	4.3386	35.0158	34.9658		4.6697	1.1342	35.2658	25.1153
	15.686	9.5398	31.6656	33.0157		7.055	3.5133	39.666	22.2652
	3.3671	1.5864	24.5153	25.3153		7.7332	1.2207	29.4655	31.5156
	9.9195	6.3673	31.9656	30.5656		20.3836	13.5784	27.2654	26.8154
	5.7687	4.6997	29.7655	34.4157		5.2209	2.3499	56.0667	42.2661
	3.2767	1.1501	36.7659	31.2656		4.3698	1.9675	28.6655	29.8155
	2.3471	2.7743	25.7654	35.0658		10.4543	8.578	26.4654	28.9155
Mean	7.53733	4.62414	30.6156	28.9755		8.9048	5.0466	34.2007	30.2055
SEM	1.42356	1.09696	1.75738	1.82744		1.77082	1.47254	2.90113	1.87773

## Sheet: Fig. 5
R input (MΩ)
	Q	W
dMSN	121.6	107.9
dMSN	135.8	99.5
dMSN	234	222
iMSN	117	119
iMSN	197	108
iMSN	89	79
iMSN	233	198
iMSN	157	122
dMSN	147	142
iMSN	56.3	42.5
Mean	148.77	123.99
SEM	18.4977	16.7384
Sensory responses - LFP amplitude (µV)
	Q	W		Normalized Amplitude
Control	652.35	304.94		0.467448
Control	389.6	211.48		0.542813
Control	1149.31	991		0.862256
Control	337.67	259.93		0.769775
Control	416	272		0.653846
Control	135.04	17.5		0.129591
Control	302.7	159.76		0.527783
Control	389.1	319.21		0.82038
Control	420	324		0.771429
Control	345.86	249.34		0.720928
Control	429.42	289.53		0.674235
Mean	451.55	308.972		0.630953
SEM	78.8641	73.2331		0.0629135

## Sheet: Fig. 6
	dMSN					dMSN					dMSN					dMSN
	Amplitude (mV)					Onset delay (ms)					Peak delay (ms)					Slope (mV/ms)
	Control		6-OHDA			Control		6-OHDA			Control		6-OHDA			Control		6-OHDA
	Contra	Ipsi	Contra	Ipsi		Contra	Ipsi	Contra	Ipsi		Contra	Ipsi	Contra	Ipsi		Contra	Ipsi	Contra	Ipsi
	1.23619	2.57849	5.11839	4.95729		12.2615	18.561	11.2142	10.3375		29.6995	29.6995	35.4124	34.805		0.0705147	0.260772	0.431641	0.346446
	3.07088	1.23842	13.7627	8.37788		15.1645	16.6851	22.189	22.189		36.3342	29.8438	70.3594	82.5931		0.165906	0.07028	0.341874	0.140382
	7.13719	2.55287	4.56625	4.04347		14.6933	19.9103	9.5923	9.0266		40.4784	41.3932	22.2581	19.9314		0.262083	0.0825854	0.406219	0.36949
	0.964535	0.363976	1.17453	1.73513		15.2529	15.4403	9.5729	13.0137		25.9028	27.8143	32.5112	37.0989		0.107537	0.027852	0.0632286	0.0599279
	7.28089	6.82518	7.61988	3.93932		12.5946	13.8645	13.1513	13.396		30.4938	30.2493	34.9914	35.1351		0.3952	0.432166	0.408469	0.202727
	1.8881	2.0996	13.8185	12.8096		22.6941	27.9235	11.3434	10.5068		54.9727	49.3326	31.7275	31.5105		0.0549227	0.111659	0.772309	0.68253
	2.2085	1.41578	11.2544	8.93386		11.3709	13.8645	11.5693	8.321		21.002	21.6861	30.1314	28.9201		0.239372	0.149756	0.643073	0.481297
	10.1277	9.79669	2.24828	2.39393		16.8988	18.5458	11.9998	8.4209		30.3509	36.7165	25.0994	22.3331		0.823112	0.626184	0.175609	0.17237
	4.39006	2.64045	8.72015	10.8522		13.0536	19.6703	14.709	13.859		23.107	26.6387	31.9103	33.5104		0.470348	0.394727	0.506949	0.552234
	10.9194	6.16061	5.24563	7.59096		13.9579	15.8572	11.9588	10.0087		30.1089	37.9086	29.8601	42.211		0.676083	0.252468	0.293031	0.235727
	5.78308	2.81715	2.92908	3.72128		19.9082	18.3081	12.6589	11.1588		36.5593	31.909	37.2107	31.0602		0.34731	0.207131	0.119302	0.186986
	7.13279	2.89663	2.1286	2.09699		14.9079	17.3581	11.0088	12.6089		40.7095	41.2096	29.2601	41.361		0.276447	0.121444	0.116627	0.0729337
	9.96249	9.91228	2.86232	5.61758		14.8579	17.2581	12.1089	10.2087		32.159	37.7094	24.1097	27.91		0.57583	0.484678	0.23851	0.317355
Mean	5.54629	3.94601	6.26528	5.92842		15.2012	17.9421	12.5444	11.7735		33.2214	34.0085	33.4494	36.0292		0.343436	0.247823	0.347449	0.293877
SEM	0.977413	0.880287	1.22247	0.972599		0.869398	0.992338	0.887882	1.00643		2.46353	2.08233	3.31332	4.27644		0.0660409	0.0511413	0.0587315	0.0523148
Test	Paired t-test parametric		Paired t-test parametric			Paired t-test parametric		Paired t-test parametric			Paired t-test parametric		Paired t-test parametric			Paired t-test parametric		Paired t-test parametric
P-value	*	0.018		0.6147		**	0.0016		0.1653			0.5352		0.1672		*	0.0328		0.0613
Test	T test unpaired		T test unpaired			T test unpaired		T test unpaired			T test unpaired		T test unpaired			T test unpaired		T test unpaired
P-value			0.6502				*	0.043					0.9563					0.9725
Test		T test unpaired		T test unpaired			T test unpaired		T test unpaired			T test unpaired		T test unpaired			T test unpaired		T test unpaired
P-value				0.1439			***		0.0002					0.6953					0.5267
	iMSN					iMSN					iMSN					iMSN
	Amplitude (mV)					Onset delay (ms)					Peak delay (ms)					Slope (mV/ms)
	Control		6-OHDA			Control		6-OHDA			Control		6-OHDA			Control		6-OHDA
	Contra	Ipsi	Contra	Ipsi		Contra	Ipsi	Contra	Ipsi		Contra	Ipsi	Contra	Ipsi		Contra	Ipsi	Contra	Ipsi
	1.05729	1.26147	7.04594	4.18689		14.151	17.1989	13.9504	12.3068		31.7466	30.982	28.9628	32.8685		0.0486421	0.0968137	0.525326	0.222069
	4.74183	3.11983	8.74165	10.2668		13.0137	19.5992	10.4493	9.9568		35.6652	28.5048	28.1553	25.6297		0.198076	0.359657	0.531821	0.745377
	4.15755	2.58929	3.32667	5.14815		8.765	11.8081	16.0393	22.6329		25.4408	27.8104	31.6451	41.2544		0.273771	0.142307	0.257942	0.322253
	5.58382	1.4104	4.72089	3.41314		14.0688	11.8667	19.2147	18.6521		26.904	29.8351	33.417	33.417		0.470141	0.144228	0.360215	0.242751
	2.6779	2.79597	7.36743	7.14199		14.75	17.1611	11.748	12.0393		29.4136	28.8133	34.1616	39.3927		0.207911	0.265328	0.358389	0.456952
	1.97855	5.3518	11.8173	10.9787		10.3672	13.2007	13.3956	14.2218		24.4788	28.1971	38.7795	37.1118		0.4	0.135662	0.473591	0.517191
	11.3494	6.12244	6.7235	8.19215		11.5557	11.4053	12.3783	13.4396		28.5789	28.5789	39.8852	42.4511		0.799772	0.403831	0.241772	0.289966
	3.38857	2.1605	2.2974	1.60938		16.7221	19.5051	13.396	12.6313		29.6094	34.1512	52.7733	52.0087		0.306051	0.143446	0.0611091	0.0403681
	4.4731	4.08262	3.99897	2.7124		10.4391	10.5491	14.452	13.7697		23.2486	24.6657	28.3057	30.4741		0.401414	0.310747	0.330046	0.150375
	1.53512	1.54687	4.24444	1.86034		12.4523	12.9117	16.103	18.8		21.8714	12.9117	26.5815	27.1183		0.176566	0.0918966	0.457933	0.249973
	4.32949	1.83379	7.31672	3.90843		13.4008	12.9302	15.6898	17.6013		27.357	29.3252	31.2883	31.4492		0.33321	0.0646204	0.559406	0.311826
	9.61715	7.06006	13.7226	15.0245		9.634	9.9998	10.694	10.0005		32.5187	34.4227	35.3069	33.2758		0.513382	0.291841	0.503706	0.632785
	8.00472	3.17726	13.0848	12.8483		8.5495	9.1906	11.1003	10.1665		23.2977	19.9892	28.8069	27.2099		0.604392	0.306412	0.864122	0.907198
Mean	4.83804	3.27018	7.26218	6.7147		12.1438	13.6405	13.7393	14.3245		27.7024	27.5529	33.6976	34.897		0.364102	0.212061	0.425029	0.391468
SEM	0.865408	0.518687	1.02931	1.2224		0.6932	0.981557	0.708601	1.09442		1.13169	1.5908	1.95734	2.05887		0.0556365	0.0316102	0.0539205	0.0690236
Test	Paired t-test parametric		Paired t-test parametric			Paired t-test parametric		Paired t-test parametric			Paired t-test parametric		Paired t-test parametric			Paired t-test parametric		Paired t-test parametric
P-value	*	0.034		0.2749		*	0.033		0.3541			0.8975		0.2361			0.0065		0.4664
Test	T test unpaired		T test unpaired			T test unpaired		T test unpaired			T test unpaired		T test unpaired			T test unpaired		T test unpaired
P-value			0.084					0.1206				*	0.014					0.4379
Test		T test unpaired		T test unpaired			T test unpaired		T test unpaired			T test unpaired		T test unpaired			T test unpaired		T test unpaired
P-value		*		0.0159					0.6459				**	0.0094				*	0.0266
Test	Amplitude	Contra dMSN	Contra iMSN	T test unpaired
P-value				0.5922

## Sheet: Fig. 7
		dMSN					dMSN					dMSN
		Amplitude (mV)					Onset delay (ms)					AUC (mV*s)
		Control		6-OHDA			Control		6-OHDA			Control		6-OHDA
		Contra	Ipsi	Contra	Ipsi		Contra	Ipsi	Contra	Ipsi		Contra	Ipsi	Contra	Ipsi
		2.65897	2.29117	1.2532	1.0652		63.511	70.7614	59.0169	72.4175		6.69	7.93	3.19	3.3
		3.49808	1.49675	3.3755	2.5118		58.7107	63.811	55.5758	99.1778		6.94	2.68	5.8	4.33
		11.2942	13.1861	1.6083	2.3312		61.2108	62.6609	60.0169	78.9178		3.29	3.21	3.04	4.38
		2.54077	2.75837	5.8248	3.8694		76.0618	49.9601	43.7162	42.7661		4	3.82	18.4	12.9
		2.5554	2.14317	1.0323	0.3922		94.1629	82.7122	80.2178	65.5172		6.3	6.25	2.33	1.9
		1.89686	1.95714	3.9268	5.0091		99.0632	90.7627	55.0167	55.9667		7.3	5.77	8.07	12.5
		2.74251	2.77911	1.2611	0.605		73.5116	81.4621	77.9177	76.8677		5.87	5.03	3.42	4.52
		2.13229	1.6385	0.7231	0.3494		74.7617	62.7609	38.2159	47.3163		4.77	4.67	3.37	1.62
		3.6477	3.06575	3.5922	1.6972		62.2109	111.564	58.5168	62.517		3.95	14.6	4.41	9.69
		6.95426	6.18532	0.2351	0.625		104.763	103.463	76.3677	59.7169		10.4	12.3	4.31	9.25
		3.73535	4.9235	1.2751	0.9654		64.011	45.5598	91.4683	87.6182		6.47	6.45	3.19	4.93
		1.88643	4.47816	1.0216	0.6398		93.2128	71.1114	122.62	72.8175		3.27	9.04	2.17	2.19
		4.44728	5.27	1.7056	1.3103		59.8107	50.7102	63.1171	58.7669		4.22	4.22	4.77	3.47
	Mean	3.84539	4.01331	2.06421	1.64392		75.7694	72.8693	67.8295	67.7218		5.65154	6.61308	5.11308	5.76769
	SEM	0.726082	0.870242	0.447382	0.39856		4.5728	5.65108	6.15467	4.38232		0.559531	0.985423	1.19029	1.09277
	Test	Paired t-test parametric		Paired t-test parametric			Paired t-test parametric		Paired t-test parametric			Paired t-test parametric		Paired t-test parametric
	P-value	ns	0.6244	ns	0.1078		ns	0.5954	ns	0.9869		ns	0.3627	ns	0.4502
	Test	T test unpaired		T test unpaired			T test unpaired		T test unpaired			T test unpaired		T test unpaired
	P-value	*		0.0473				ns	0.3107				ns	0.6859
	Test		T test unpaired		T test unpaired			T test unpaired		T test unpaired			T test unpaired		T test unpaired
	P-value	*			0.0207			ns		0.4789				ns	0.571
		iMSN					iMSN					iMSN
		Amplitude (mV)					Onset delay (ms)					AUC (mV*s)
		Control		6-OHDA			Control		6-OHDA			Control		6-OHDA
		Contra	Ipsi	Contra	Ipsi		Contra	Ipsi	Contra	Ipsi		Contra	Ipsi	Contra	Ipsi
		5.8365	4.8421	2.107	4.9995		59.8669	61.967	71.8674	96.5186		15.5	11.5	3.93	9.25
		1.5175	1.4698	3.2313	2.0116		72.4175	92.6684	61.567	45.1162		17.5	13.3	8.39	7.16
		1.0579	1.503	0.9248	1.0265		59.7669	43.4662	75.1176	140.921		1.82	2.76	1.98	1.98
		0.6232	0.3848	2.8634	1.7002		68.8673	56.4167	69.1173	76.5177		1.22	0.987231	6.9	5.58
		2.6885	1.6747	3.7827	3.2398		37.9659	44.6162	64.2671	71.9675		4.96	3.35	10.9	8.75
		2.5335	1.1642	0.9782	0.8202		41.4161	47.3663	58.8169	54.7167		6.48	6.36	4.52	3.31
		7.7372	7.1876	1.8692	1.631		53.9166	49.6164	72.0675	85.1681		17.1	19	6.83	5.88
		1.3547	1.7419	2.3537	2.4367		78.3677	69.9674	61.817	67.6173		3.08	4.25	7.65	7.34
		2.7466	1.9756	5.4108	4.8561		60.1669	68.2673	63.067	57.1168		6.95	4.81	12	15.8
		0.3729	0.6612	4.6895	2.42		70.7674	50.3165	61.917	51.5165		1.13	2.26	9.79	8.04
				2.928	1.6157				57.3168	109.319				7.81	8.84
		3.5865	4.5815	3.1074	0.2541		59.2669	53.8166	65.9172	49.8664		10.3	12.1	5.2	8.32
		3.3599	2.5644	2.027	2.3117		50.3165	44.0662	64.8671	44.4162		7.6	5.87	5.91	3.9
	Mean	2.78458	2.47923	2.79023	2.25562		59.4252	56.8793	65.2095	73.1368		7.80333	7.21227	7.06231	7.24231
	SEM	0.627704	0.583981	0.363658	0.392787		3.52958	4.17252	1.49717	7.94752		1.74624	1.5892	0.785269	0.956924
	Test	Paired t-test parametric		Paired t-test parametric			Paired t-test parametric		Paired t-test parametric			Paired t-test parametric		Paired t-test parametric
	P-value	ns	0.1726	ns	0.1917		ns	0.4629	ns	0.2971		ns	0.3578	ns	0.7935
	Test	T test unpaired		T test unpaired			T test unpaired		T test unpaired			T test unpaired		T test unpaired
	P-value		ns	0.9937				ns	0.1344				ns	0.6946
	Test		T test unpaired		T test unpaired			T test unpaired		T test unpaired			T test unpaired		T test unpaired
	P-value		ns		0.7501				ns	0.0905				ns	0.987

## Sheet: Suppl Fig. 1
	% time whisking				Probability			number bouts/min			media length bout (s)			median length bout (s)			max length bout (s)			min length bout (s)				% Responses
	Control	6-OHDA		bout duration (s)	Control	6-OHDA		Control	6-OHDA		Control	6-OHDA		Control	6-OHDA		Control	6-OHDA		Control	6-OHDA			Control			6-OHDA
	43.2394	30.726		0	0	0		20.4879	7.31665		2.55	2.79		2.40808	0.53375		2.3827	7.44915		0.32375	0.2224			Contra	Ipsi		Contra	Ipsi
	31.6215	9.23261		0.15	0	0.00238095		15.6704	19.5042		2.28	2.24		1.91698	1.36557		4.00945	2.45625		0.4359	0.3777			86.6667	100		95	87.5
	30.2549	8.55535		0.25	0.0148515	0.0047619		14.7833	24.6585		2.19	1.91		1.82855	0.0456		2.95795	13.4988		0.4189	0.05065			100	100		95	100
	22.9879	24.4511		0.35	0.0371287	0.0214286		14.329	14.2774		1.84	1.49		1.4669	0.6892		1.44035	3.13645		0.46755	0.16985			100	100		100	100
	22.0207	6.89268		0.45	0.0470297	0.0738095		13.0526	6.72		1.41	1.3		1.1289	1.24592		4.9728	2.1709		0.3334	0.4473			83.3333	100		100	85.8485
	16.774	48.9472		0.55	0.148515	0.207143		10.5813	23.0453		1.38	1.17		1.12255	0.50605		3.0295	1.65295		0.50605	0.05065			100	100		100	100
	14.3673	43.8965		0.65	0.0717822	0.0904762		9.878	8.97388		1.28	1.03		1.0225	0.9208		8.16755	1.6467		0.43595	0.1085			93.75	100		94.7368	90.9091
	14.3654	13.0658		0.75	0.0668317	0.0595238		9.37252	24.8365		1.251	1.17		0.9921	0.67595		5.65745	0.9763		0.2454	0.296			90	87.5		100	100
	11.0659	12.6806		0.85	0.0445545	0.0571429		8.43884	22.6548		1.25	1.17		0.8349	0.5973		6.9117	4.60525		0.28175	0.2454			100	100		93.3333	97.5973
	11.0588	3.63576		0.95	0.0668317	0.047619		8.34034	3.9441		1.19	0.99		0.7109	0.832075		2.9067	7.65825		0.27215	0.2933			95.8333	100		75	81
	10.7973	27.6984		1.05	0.0321782	0.0309524		7.98789	6.39964		0.91	0.985		0.709075	1.0314		2.898	4.78355		0.2497	0.38905			100	100		100	100
	8.1926	18.0004		1.15	0.0668317	0.0357143		7.42082	16.9207		0.905	0.101		0.6934	1.58197		10.0711	8.59915		0.506	0.3488			100	100		75.5556	95.9184
	4.07324	31.0649		1.25	0.0445545	0.0261905		6.02828	20.4847		0.859	0.897		0.6808	0.81175		3.03155	6.88565		0.43405	0.29055			100	100		100	100
	3.90977	19.5961		1.35	0.0643564	0.0166667		5.92065	21.2943		0.741	0.877		0.6663	1.0892		3.3752	5.0812		0.2314	0.49005			100	100		100	100
	2.59128	25.6841		1.45	0.0321782	0.0214286		4.12785	27.3181		0.48	0.586		0.6093	0.80625		2.0907	11.9339		0.52315	0.28175			100	100		82.3529	92.3043
				1.55	0.0247525	0.0238095																		100	100		100	100
				1.65	0.00990099	0.0142857																		100	100		100	100
Mean	16.488	21.6085		1.75	0.019802	0.0309524	Mean	10.428	16.5566	Mean	1.36773	1.24707	Mean	1.11942	0.848853	Mean	4.26018	5.5023	Mean	0.377673	0.270797
SEM	2.99338	3.45816		1.85	0.00990099	0.0142857	SEM	1.142	2.05063	SEM	0.155244	0.170119	SEM	0.14145	0.0986228	SEM	0.632313	0.982931	SEM	0.0271089	0.0344218		Mean	96.849	99.2188	Mean	94.4362	95.6923
				1.95	0.0222772	0.00714286																	SEM	1.37404	0.78125	SEM	2.19924	1.56115
				2.05	0.00990099	0.0119048
				2.15	0.0148515	0.0119048
				2.25	0.0123762	0.00952381
				2.35	0.00247525	0.0119048
				2.45	0.0049505	0.00238095
				2.55	0.00742574	0.0142857
				2.65	0.0049505	0.0047619
				2.75	0.00247525	0.00238095
				2.85	0.0148515	0.00714286
				2.95	0.0148515	0.00952381
	x			3.05	0.00247525	0.0047619
				3.15	0.00247525	0.00238095
				3.25	0	0
				3.35	0.00742574	0.0047619
				3.45	0	0.00238095
				3.55	0	0.00952381
				3.65	0.00990099	0.00238095
				3.75	0.00247525	0
				3.85	0.0049505	0.00238095
				3.95	0.00990099	0
				4.05	0.0049505	0.0047619
				4.15	0	0.00238095
				4.25	0.00247525	0.0047619
				4.35	0.00247525	0.0047619
				4.45	0	0
				4.55	0	0.00952381
				4.65	0	0.0047619
				4.75	0	0.00238095
				4.85	0	0.00238095
				4.95	0.00742574	0
				5.05	0	0.00238095
				5.15	0	0.0047619
				5.25	0	0.0047619
				5.35	0	0.00238095
				5.45	0.00247525	0
				5.55	0	0
				5.65	0.0049505	0
				5.75	0.00247525	0.0047619
				5.85	0	0
				5.95	0	0.00238095
				6.05	0	0.00714286
				6.15	0	0.00238095
				6.25	0	0.0047619
				6.35	0	0.0047619
				6.45	0	0
				6.55	0.00247525	0
				6.65	0.0049505	0
				6.75	0	0
				6.85	0	0
				6.95	0	0
				7.05	0	0.00238095
				7.15	0.00247525	0
				7.25	0	0
				7.35	0	0
				7.45	0.00247525	0.00238095
				7.55	0	0
				7.65	0.00247525	0
				7.75	0	0
				7.85	0	0
				7.95	0	0
				8.05	0	0
				8.15	0	0.00238095
				8.25	0	0.00238095
				8.35	0	0
				8.45	0	0
				8.55	0.00247525	0
				8.65	0	0
				8.75	0	0.00238095
				8.85	0.00247525	0
				8.95		0
				9.05		0
				9.15		0
				9.25		0
				9.35		0.0047619
				9.45		0
				9.55		0
				9.65		0
				9.75		0
				9.85		0
				9.95		0
				10.05		0
				10.15		0
				10.25		0
				10.35		0
				10.45		0
				10.55		0
				10.65		0
				10.75		0
				10.85		0
				10.95		0.00238095
				11.05		0
				11.15		0
				11.25		0
				11.35		0.00238095
				11.45		0
				11.55		0
				11.65		0
				11.75		0
				11.85		0
				11.95		0.00238095

## Sheet: Suppl Fig. 2
	Cross-correlation
	dMSN control	iMSN control	dMSN 6-OHDA	iMSN 6-OHDA
	0.2445	0.4353	0.1399	0.3622
	0.2811	0.1278	0.2598	0.2899
	0.247	0.5602	0.2107	0.5866
	0.4274	0.4229	0.1275	0.476
	0.3365	0.5112	0.2078	0.1653
	0.2165	0.3497	0.1485	0.5089
	0.4047	0.2462	0.1015	0.0907
	0.3553	0.4104	0.135	0.2387
	0.2868	0.4514		0.4393
		0.4035		0.2609
		0.2851		0.3374
		0.3183		0.3095
				0.2925
				0.4192
				0.2154
Mean	0.311089	0.376833	0.166337	0.332833
SEM	0.024684	0.034408	0.0189613	0.0347856
	Lags
	dMSN control	iMSN control	dMSN 6-OHDA	iMSN 6-OHDA
	-97.65	4.75	-49.25	6.8
	-12.45	-388	110.85	-86.6
	-54.25	-55.9	111.95	-50.85
	0.05	-52.05	-179.6	91.2
	-11.25	-30.45	-14.75	-85.15
	35.1	130.2	56.95	23.5
	-5.45	-32	-80.45	-17.2
	-93.3	92.25	29.05	-53.2
	-55.7	-116.75		-12.6
		8.6		-98.35
		39.05		-90.45
		-68.8		40.9
				48.4
				11.25
				11.75
Mean	-32.7667	-39.0917	-1.90625	-17.3733
SEM	14.9844	37.4812	35.4185	14.983

## Sheet: Suppl Fig. 3
dMSN Control						dMSN 6-OHDA						iMSN Control						iMSN 6-OHDA
Whisking Amplitude (a.u.)	Vm depol (Vm)	Whisking freq (Hz)	Whisking AUC (a.u.*s)	Vm AUC (mV's)		Whisking Amplitude (a.u.)	Vm depol (Vm)	Whisking freq (Hz)	Whisking AUC (a.u.*s)	Vm AUC (mV's)		Whisking Amplitude (a.u.)	Vm depol (Vm)	Whisking freq (Hz)	Whisking AUC (a.u.*s)	Vm AUC (mV's)		Whisking Amplitude (a.u.)	Vm depol (Vm)	Whisking freq (Hz)	Whisking AUC (a.u.*s)	Vm AUC (mV's)
0.694833	6.61614	19	2.90633	180.145		0.146109	-0.696231	5	1.3932	82.6422		1	4.84031	12	3.95392	167.562		0.312354	3.74018	10	1.66682	114.345
0.381779	5.90231	24	2.01666	209.42		0.532693	-1.1581	31	3.81592	91.4146		0.945812	3.79835	21	4.85703	217.965		0.497799	4.96515	14	2.65405	137.461
0.384369	3.51959	16	2.19573	189.302		0.401866	1.12413	8	1.65928	98.6056		0.758301	5.99363	11	1.48755	144.864		0.677995	3.77778	23	3.88321	204.77
0.549236	1.75219	23	3.10757	147.915		0.154535	0.0113352	2	1.30103	77.9801		0.0143417	2.46414	1	0.0323088	105.257		0.479451	8.70389	12	2.33537	213.405
0.604679	4.56074	29	3.1729	169.614		0.498988	0.507011	7	1.98451	94.7348		0.0158537	-1.91811	1	0.0326846	64.9773		0.481112	3.32448	9	1.96626	160.647
0.80105	4.47471	18	2.78219	228.147		0.498988	1.19201	20	3.16428	70.2839		0.0643375	4.95458	5	0.27684	142.777		0.495248	4.96801	10	2.2637	125.089
0.47897	9.84769	24	2.20268	225.501		0.515808	0.964584	14	2.56012	111.136		0.473872	2.77554	8	2.24205	146.307		0.532651	7.4786	10	2.35196	130.469
0.52914	6.39609	15	1.79484	195.38		0.108214	0.201696	1	1.27514	101.066		0.580832	5.61965	27	2.74467	234.032		0.534081	8.22047	11	2.36444	140.914
0.0868193	0.728557	2	0.766862	159.264		0.414951	2.29716	10	1.8407	76.7968		0.0775673	0.426726	8	0.251391	99.1806		0.413777	5.06111	14	2.20582	145.26
0.464603	4.15223	23	2.33833	260.479		0.105018	-0.0531311	1	1.22428	77.6826		0.0170766	-1.38604	1	0.0816377	79.0262		0.585404	4.90474	19	3.48428	183.962
0.348394	4.26535	16	1.60524	155.508		0.195911	0.964619	2	1.30513	81.9251		0.0151087	-0.126466	1	0.0529598	76.6485		0.252914	4.99319	7	1.44312	105.939
0.502673	2.9257	29	2.89358	176.36		0.306658	2.16234	6	1.50048	80.8993		0.0649504	3.71617	6	0.151676	88.878		0.507423	3.71159	13	2.67487	166.943
0.522401	3.74498	24	2.27371	175.647		0.308308	4.75348	11	1.95249	137.82		0.0496113	0.0643225	5	0.213061	75.4386		0.664986	6.48135	16	3.15462	194.054
0.644388	5.55757	31	4.40286	203.848		0.525076	-0.694131	7	1.82402	86.9521		0.709465	1.33393	17	3.13366	123.823		0.700219	6.36314	22	3.31818	164.239
0.76014	4.642	19	2.702	189.824		0.525076	3.5001	10	2.05328	108.438		0.826665	-0.192791	14	2.43698	94.6887		1	5.74985	17	4.50026	120.649
0.540298	6.41336	18	1.70657	187.365		0.436381	-1.41018	28	3.07277	93.6116		0.0581343	0.0224297	2	0.266263	93.3201		0.513744	7.1397	18	2.88951	138.3
0.184575	4.3637	15	1.16227	189.602		0.257738	-0.670887	6	1.43285	104.018		0.88723	-0.274801	10	4.01496	87.9367		0.679032	6.65576	18	3.55624	145.279
0.425172	5.39558	17	1.53655	222.875		0.144047	0.475304	4	1.327	91.8808		0.753711	1.38773	20	3.58525	135.631		0.988272	7.73762	29	5.52815	180.153
0.731048	1.86204	18	1.76054	146.579		0.526413	1.25359	9	1.97018	95.8022		0.461592	2.91657	11	1.13266	100.947		0.360816	4.43815	15	2.0341	134.76
0.673909	3.14019	18	2.26758	167.515		0.111846	-1.4829	2	1.27896	71.4461								0.373598	4.59372	9	2.06884	165.151
0.284103	2.37594	21	1.53976	141.448		0.238668	-0.337523	4	1.37338	96.0317								0.554073	3.12667	10	2.60574	114.554
0.336616	1.68694	17	1.91981	192.622		0.123221	-1.00618	1	1.15701	82.4538								0.605279	5.62763	16	2.69796	144.799
0.320094	4.5661	15	1.42666	254.177		0.355522	0.155192	12	1.96298	70.1117								0.479966	5.28812	11	2.18402	122.405
0.276553	5.13502	15	1.49967	155.231		0.145953	1.11953	9	1.41344	87.9278								0.539259	6.13714	8	1.86101	119.886
0.235576	-1.97245	11	0.917811	106.956		0.88396	0.428602	30	4.88364	123.836								0.149808	0.808441	1	1.06698	103.268
0.392441	4.71596	19	2.07333	202.722		0.146655	0.08069	3	1.28829	89.7245								0.340852	3.2019	12	2.0752	183.139
0.233407	-2.86854	12	1.2818	119.282		0.499241	0.920905	15	2.3354	81.3668								0.156709	1.08263	1	1.07544	109.885
0.399994	1.84065	24	2.20079	196.758		0.116646	-0.426257	1	1.19641	98.434								0.280568	0.577928	4	1.62339	91.5196
0.199694	3.56772	14	1.26424	138.114		0.104827	-0.661086	1	1.21724	91.4577								0.154986	1.45197	2	1.15877	100.626
0.689511	2.04264	23	2.4327	141.464		0.408031	1.92556	15	2.17498	88.2008								0.556242	7.0914	15	2.47456	153.173
0.610912	5.17618	28	3.46657	159.898		0.438173	1.69063	14	2.4668	96.3345								0.748329	3.8943	23	2.96825	195.99
1	5.78582	24	3.67894	200.523		0.473222	-1.39235	13	2.24273	78.962								0.566298	0.678708	15	2.99539	133.725
0.305004	6.29351	27	2.13103	176.567		0.454141	2.16968	7	1.78907	111.786								0.572753	4.26435	23	4.10172	116.45
0.105403	0.806936	1	0.673856	92.8971		0.130668	0.0827069	2	1.2092	88.503								0.532821	7.17351	12	2.20679	129.324
0.512099	3.64839	22	2.43636	148.362		0.514259	4.81709	14	2.50248	144.046								0.618792	5.129	23	3.61152	131.058
0.403506	5.65703	16	1.69729	160.853		0.254404	3.04783	10	1.60609	127.818								0.541223	6.88755	18	3.78788	160.663
0.375131	1.67162	14	1.53422	113.545		0.321178	0.312772	9	1.79315	90.1776								0.744056	1.2611	9	2.15249	130.853
0.731806	3.38915	14	2.21083	144.468		0.288093	1.984	14	2.01253	104.677								0.730953	6.87643	12	2.68844	202.114
0.553044	2.8006	20	2.15847	183.313		0.417253	-1.12923	12	2.33164	93.5633								0.941927	6.70872	28	6.35414	200.359
0.435915	2.42272	22	2.36768	150.458		0.363221	0.579635	8	1.66626	86.1446								0.564375	2.85389	18	3.24024	119.52
0.719378	3.54148	23	2.54796	165.404		0.345607	-1.9219	9	1.77379	69.1748								0.488858	1.77556	10	2.2715	112.176
0.36493	-0.158566	16	1.80735	110.19														0.136586	6.90037	1	1.14488	106.822
0.640764	1.986	12	2.04014	138.755														0.639203	4.92568	20	3.25842	180.599
0.470966	5.82174	26	2.48234	173.867														0.391942	5.4004	12	2.46497	133.028
0.513557	1.8759	27	2.75275	172.78														0.528703	9.72556	12	2.6369	198.202
0.805334	3.13204	18	2.18388	170.312														0.536339	5.43649	11	2.23402	134.003
0.6381	3.41331	12	1.81327	149.652														0.46818	4.00757	20	2.52639	139.282
0.431967	4.99405	12	1.45523	137.163														0.451394	2.02659	10	2.09925	156.13
0.428198	9.05782	23	1.88493	182.475														0.451394	6.10334	11	2.16916	93.6905
0.422397	4.19846	24	2.77938	264.45														0.637047	6.70292	15	3.04223	125.823
0.450041	6.52129	19	1.80617	218.399														0.498804	6.45964	15	2.46158	157.406
0.299333	3.84028	14	1.55214	167.359														0.557488	7.03999	17	3.45394	155.523
0.451551	3.77289	17	1.61507	179.382														0.675851	4.90301	14	2.75968	145.933
0.101091	2.94242	12	1.09453	162.482														0.145477	-1.36693	1	1.07138	92.9629
0.411317	3.92707	28	2.48813	127.399														0.583518	7.29191	26	4.07885	168.367
0.447742	1.3394	19	2.24931	143.021														0.559357	5.11173	18	2.95979	164.163
0.36936	0.23476	16	1.86557	141.424														0.759993	5.32905	16	3.72538	129.909
0.385109	4.81534	23	1.99646	160.552														0.318082	3.73658	10	1.71975	114.496
0.379829	2.76191	18	1.66617	205.926														0.355413	5.13392	9	1.87962	149.392
0.736932	7.63685	22	2.41372	231.62														0.502004	5.30971	11	2.61063	119.726
0.421066	-0.238403	16	1.69177	127.562														0.469147	6.28229	20	2.92178	194.827
0.261717	-0.233781	26	2.18885	184.98														0.529425	5.07956	11	2.72404	147.938
0.295834	6.29415	16	1.71156	195.114														0.466246	9.74338	9	2.00924	169.263
0.477575	5.71364	25	2.61953	232.737														0.387433	8.2697	12	2.35648	174.467
0.481226	2.87204	26	2.94488	157.611														0.410539	11.1877	16	2.45788	199.311
0.129447	-1.81486	4	0.644794	166.277
0.793226	3.53492	22	2.91102	160.657
0.441436	2.74351	17	2.164	183.768
0.496078	5.0388	22	2.36631	177.629
0.274576	2.94657	20	1.6893	114.526

## Sheet: Suppl Fig. 4
	dMSN Control					iMSN Control
	Amplitude (mV)		Peak delay (ms)			Amplitude (mV)		Peak delay (ms)
	Q	W	Q	W		Q	W	Q	W
	9.20967	1.7395	27.1154	23.7653		2.18637	1.98364	27.2654	22.9652
	9.96806	4.71497	38.7159	42.9161		7.97729	4.29535	28.2155	23.0152
	6.8828	5.67246	19.9651	17.815		10.8105	2.84031	45.5162	37.7159
	7.77944	2.14386	28.2655	50.3165		10.8592	4.13005	27.9154	19.2651
						9.20275	6.04553	23.6152	21.9152
Mean	8.45999	3.5677	28.5155	33.7032		8.20722	3.85898	30.5056	24.9753
SEM	0.69444	0.962455	3.86417	7.70323		1.59851	0.692801	3.84219	3.25712
	dMSN 6-OHDA					iMSN 6-OHDA
	Amplitude (mV)		Peak delay (ms)			Amplitude (mV)		Peak delay (ms)
	Q	W	Q	W		Q	W	Q	W
	5.42509	2.52686	34.8658	19.9651		13.511	5.50537	44.2662	44.9162
	4.06647	3.02429	18.815	17.915		7.31376	4.19998	41.4661	51.0165
	14.0957	10.3722	31.9656	27.9154		11.9812	7.64771	32.6657	36.9659
	2.57263	2.24706	23.4652	21.8652		2.19854	2.65503	27.0654	34.8658
	13.133	5.98755	33.3657	33.9657
Mean	7.85858	4.83158	28.4955	24.3253		8.75113	5.00202	36.3658	41.9411
SEM	2.39755	1.53773	3.12535	2.93243		2.55102	1.05691	3.96461	3.71963

[truncated: 1 more sheets: Suppl Fig 6]
